# Supplementary material for: Low-Concentration Atropine (0.01%, 0.025%, 0.05%) for Myopia Progression in Children: A Systematic Review and Meta-Analysis
Source: J Clin Med. 2026 Jul 14;15(14):5504. doi: 10.3390/jcm15145504 (PMC13413086; doi:10.3390/jcm15145504)
Supplement: Supplementary file 1 [file jcm-15-05504-s001.zip]

Archive with 4 entries (4 files):
- Figure S1.tif
- Figure S2.tif
- Figure S3.tif
- supplementary-prisma checklist.pdf
